# Supplementary material for: Differences of Variable Number Tandem Repeats in XRCC5 Promoter Are Associated with Increased or Decreased Risk of Breast Cancer in BRCA Gene Mutation Carriers
Source: Front Oncol. 2016 Apr 13;6:92. doi: 10.3389/fonc.2016.00092 (PMC4829605; doi:10.3389/fonc.2016.00092)
Supplement: Supplementary file 1 [file Table_1.XLSX]

## Sheet: BRCA1
Supplementary table 1A. BRCA1+ group
Case #	Proband	Sex	Race	Breast cancer	Ovarian cancer	Age at diagnosis	BRCA1 mutation	Other gene mutation	ER	PR	HER2/neu	Cancer location	Histology	Invasion	Differentiation	Lymphonode
Breast cancer affected carriers
1	No	Female	White	+		54	5382insC-ter1829		-	-	-	Breast, right	Intraductal / infiltrating ductal carcinoma	Invasive	Grade III	- 10/10
2	No	Female	White	+		62	5382insC-ter1829		+	+	-	Breast, not specified	Carcinoma, not specified	Invasive
3	No	Female	White	+		31	5622Arg-terC-T		-	-		Breast, left	Medullary carcinoma	Invasive	Grade IV
4	No	Female	White	+		34	5622Arg-terC-T		+	+		Breast, right	Medullary carcinoma	Invasive	Grade III
5	Yes	Female	White	+		27	300Cys-Gly (T-G)					Breast, right	Intraductal / infiltrating ductal carcinoma	Invasive	Grade II	+ 1/11
6	No	Female	White	+		58	5382insC-ter1829		+	-		Breast, left	Intraductal / infiltrating ductal carcinoma	Invasive
7	No	Female	White	+		36	5382insC-ter1829		-	-		Breast, right	Intraductal / infiltrating ductal carcinoma	Invasive
8	No	Female	White	+		24	5382insC-ter1829		-	-		Breast, not specified, left, right	Carcinoma, not specified, Comedocarcinoma, Intraductal / infiltrating ductal carcinoma	Invasive
9	No	Female	White	+		38	Glu143ter		-	-		Breast, right	Intraductal / infiltrating ductal carcinoma	Invasive
10	Yes	Female	White	+		38	1806Gln-ter (C-T)		-	-		Breast, left	Intraductal / infiltrating ductal carcinoma	Invasive
11	No	Female	White	+		34	300Cys-Gly (T-G)					Breast, left, right	Adenocarcinoma (Cystadenocarcinoma), Intraductal / infiltrating ductal carcinoma	Invasive, In-situ	Grade III	-
12	No	Female	White	+		38	5272-2delA-exon 19missing in transcript ter1719		+	+		Breast, left	Adenocarcinoma (Cystadenocarcinoma)	Invasive	Grade II	+
13	No	Female	White	+		35	1008 bp del-exon 17 missing in transcript-ter1672					Breast, left	Intraductal / infiltrating ductal carcinoma	Invasive		+ 2/26
14	No	Female	White	+		42	1008 bp del-exon 17 missing in transcript-ter1672					Breast, right	Intraductal / infiltrating ductal carcinoma	Invasive		- 13/13
15	Yes	Female	White	+		32	1008 bp del-exon 17 missing in transcript-ter1672		+	+		Breast, left	Intraductal / infiltrating ductal carcinoma	Invasive	Grade II	+ 3/17
16	No	Female	White	+		44	5272-2delA-exon 19missing in transcript ter1719		-	-	+	Breast, left	Intraductal / infiltrating ductal carcinoma	Invasive	High Grade	-
17	Yes	Female	White	+	+	38	5272-2delA-exon 19missing in transcript ter1719		+	+		Breast, right	Medullary carcinoma	Invasive	Grade II	+
17	Yes	Female	White	+	+	39	5272-2delA-exon 19missing in transcript ter1720					Ovary, right	Adenocarcinoma (Cystadenocarcinoma)	Invasive
18	No	Female	White	+		40	5272-2delA-exon 19missing in transcript ter1719					Breast, left	Intraductal / infiltrating ductal carcinoma	Invasive		-
19	No	Female	White	+		30	1008 bp del-exon 17 missing in transcript-ter1672					Breast, left	Intraductal / infiltrating ductal carcinoma	Invasive
20	No	Female	White	+	+	45	1008 bp del-exon 17 missing in transcript-ter1672		-	+		Breast, left, right	Intraductal / infiltrating ductal carcinoma	Invasive		-
20	No	Female	White	+	+	45	1008 bp del-exon 17 missing in transcript-ter1672					Ovary	Granulosa (Theca cell) tumor (Thecoma) / Malignant Granulosa cell tumor	Invasive
21	No	Female	White	+		35	1008 bp del-exon 17 missing in transcript-ter1672		-	-		Breast, left, right	Intraductal / infiltrating ductal carcinoma	Invasive	Grade III	- 19/19, - 15/15
22	No	Female	White	+	+	31	188del11-ter36		-	-		Breast, right	Intraductal / infiltrating ductal carcinoma, Carcinoma, not specified	Invasive
23	Yes	Female	White	+	+	41	188del11-ter36		-	-		Breast, right	Intraductal / infiltrating ductal carcinoma	Invasive		+ 1/11
23	Yes	Female	White	+	+	41	188del11-ter36					Ovary, right	Adenocarcinoma (Cystadenocarcinoma)	Invasive
24	Yes	Female	White	+		27	Glu143ter		-	-		Breast, right	Intraductal / infiltrating ductal carcinoma	Invasive	Grade III
25	No	Female	White	+		29	Exon 16 C4808G			+		Breast, left, right	Intraductal / infiltrating ductal carcinoma	Invasive		- 25/25
26	No	Female	White	+		63	Exon 16 C4808G		-	-		Breast, right	Intraductal / infiltrating ductal carcinoma	Invasive		+ 1/11
27	No	Female	White	+	+	29	254-1G-T-exon5 missing in transcript					Breast, right	Intraductal / infiltrating ductal carcinoma	Invasive	Grade I	- 99/99
27	No	Female	White	+	+	29	254-1G-T-exon5 missing in transcript					Ovary	Adenocarcinoma (Cystadenocarcinoma)	Invasive
28	No	Female	White	+		63	254-1G-T-exon5 missing in transcript		+	-		Breast, right	Intraductal / infiltrating ductal carcinoma	Invasive		- 16/16
29	No	Female	White	+		21	254-1G-T-exon5 missing in transcript					Breast, right	Intraductal / infiltrating ductal carcinoma	Invasive		- 7/7
30	Yes	Female	White	+		41	254-1G-T-exon5 missing in transcript					Breast, right	Adenocarcinoma (Cystadenocarcinoma)	Invasive
31	No	Female	White	+		37	del37kb (exons 1-2)		-			Breast, left, right	Medullary carcinoma, Intraductal / infiltrating ductal carcinoma	Invasive	Grade III	+ 3/20
32	No	Female	White	+		27	Exon 16 C4808G					Breast, right	Medullary carcinoma	Invasive		+ 1/22
33	No	Female	White	+		43	1008 bp del-exon 17 missing in transcript-ter1672		-	-		Breast, left	Intraductal / infiltrating ductal carcinoma	Invasive		+ 3/20
34	No	Female	White	+		37	ins6kbEx13-ter1460					Breast, right	Intraductal / infiltrating ductal carcinoma	In-situ	Grade I	- 5/5
35	No	Female	White	+		38	916delTT-ter285		-	-		Breast, left	Lobular and infiltrating ductal carcinoma (both present)	Invasive		-
36	Yes	Female	White	+	+	55	3819del5-ter1241					Ovary	Endometrioid adenocarcinoma	Invasive
36	Yes	Female	White	+	+	55	3819del5-ter1241					Breast, not specified	Carcinoma, not specified	Invasive
37	No	Female	White	+		72	5272-2delA-exon 19missing in transcript ter1719				+	Breast, not specified	Carcinoma, not specified	Invasive	Grade III
38	No	Female	White	+		33	3819del5-ter1241		-	-	-	Breast, right	Intraductal / infiltrating ductal carcinoma	Invasive	High Grade	- 11/11
39	No	Female	White	+		32	3819del5-ter1241		-	-		Breast, left	Clear cell (adeno)carcinoma (Hypernephroma, Mesonephric ca, Renal cell ca)	Invasive	Grade III	- 11/11
40	No	Female	White	+		39	916delTT-ter285		-	-		Breast, left, right	Intraductal / infiltrating ductal carcinoma, Carcinoma, not specified	Invasive	Grade III	-
41	Yes	Female	White	+		36	del37kb (exons 1-2)					Breast, left	Scirrhous carcinoma	Invasive
42	No	Female	White	+		35	185delAG-ter39					Breast, left, right	Intraductal / infiltrating ductal carcinoma, Adenocarcinoma (Cystadenocarcinoma)	Invasive		+ 1/10
43	No	Female	White	+		33	5382insC-ter1829					Breast, left, right	Medullary carcinoma, Intraductal / infiltrating ductal carcinoma	Invasive		- 12/12, +/1
44	No	Female	White	+		N/A	del37kb (exons 1-2)					Breast, not specified	Carcinoma, not specified	Invasive
45	No	Female	White	+		35	188del11-ter36		-	-		Breast, left	Intraductal / infiltrating ductal carcinoma	Invasive
46	No	Female	White	+		29	2841Glu-ter (G-T)					Breast, left, right	Carcinoma, not specified	Invasive
47	No	Female	White	+		N/A	Exon 16 C4808G					Breast, not specified	Carcinoma, not specified	Invasive
48	Yes	Female	White	+		23	916delTT-ter285		-	-		Breast, left, right	Intraductal / infiltrating ductal carcinoma, Medullary carcinoma	Invasive		- 21/21
49	No	Female	White	+		62	332-11T-Gins59-ter75					Breast, right	Intraductal / infiltrating ductal carcinoma	In-situ
50	No	Female	White	+		42	332-11T-Gins59-ter75					Breast, right	Intraductal / infiltrating ductal carcinoma	Invasive		+ 2/9
51	No	Female	White	+		42	185delAG-ter39		+	+		Breast, left	Intraductal / infiltrating ductal carcinoma	Invasive	Grade II	- 19/19
52	No	Female	White	+		41	Exon 11 C2457T		+	+		Breast, left	Intraductal / infiltrating ductal carcinoma	Invasive		+ 1/
53	No	Female	White	+		52	332-11T-Gins59-ter75		-	-		Breast, left	Medullary carcinoma	Invasive	Grade III
54	No	Female	White	+		43	ins6kbEx13-ter1460					Breast, right	Medullary carcinoma	Invasive
55	No	Female	White	+		35	332-11T-Gins59-ter75					Breast, left	Carcinoma, not specified	Invasive
56	No	Female	White	+		50	332-11T-Gins59-ter75					Breast, left, right	Adenocarcinoma (Cystadenocarcinoma), Intraductal / infiltrating ductal carcinoma	Invasive		+ 1/8
57	No	Female	White	+		37	185delAG-ter39	BRCA2 6174delT				Breast, left, right	Medullary carcinoma, Intraductal / infiltrating ductal carcinoma	Invasive
58	No	Female	White	+		47	185delAG-ter39	BRCA2 6174delT				Breast, left	Scirrhous carcinoma	Invasive	Grade III
59	No	Female	White	+		32	5382insC-ter1829		-	-		Breast, right	Intraductal / infiltrating ductal carcinoma	Invasive	Grade III	+ 3/22
60	No	Female	White	+		35	5272-2delA-exon 19missing in transcript ter1719		+	-		Breast, left	Intraductal / infiltrating ductal carcinoma	Invasive	Grade II	-
61	No	Female	White	+		37	332-11T-Gins59-ter75					Breast, left	Carcinoma, not specified	Invasive
62	No	Female	White	+	+	65	185delAG-ter39					Breast, left, right	Intraductal / infiltrating ductal carcinoma	Invasive		-
62	No	Female	White	+	+	65	185delAG-ter39					Ovary, bilateral	Serous (cyst)adenocarcinoma	Invasive
63	Yes	Female	White	+		27	5382insC-ter1829		+	+		Breast, left, right	Adenocarcinoma (Cystadenocarcinoma), Carcinoma, not specified	Invasive	Grade IV	+, -
64	No	Female	White	+		38	Exon 11 1240delC		-	-	-	Breast, left, right	Comedocarcinoma, Intraductal and infiltrating ductal carcinoma (both present)	In-situ, Invasive	Grade II	- 6/6
65	No	Female	White	+		27	2841Glu-ter (G-T)		-	-		Breast, right	Intraductal / infiltrating ductal carcinoma	Invasive	Grade II	+ 2/12
66	Yes	Female	White	+	+	36	795delT-ter233					Breast, left, right	Adenocarcinoma (Cystadenocarcinoma), Intraductal / infiltrating ductal carcinoma	Invasive	Grade III	- 18/18
66	Yes	Female	White	+	+	36	795delT-ter233					Peritoneum/retroperitoneum/omentum/mesentery	Adenocarcinoma (Cystadenocarcinoma)	Invasive
67	Yes	Female	White	+		39	5677insA-ter1853		-	-		Breast, left, right	Lobular carcinoma, Adenocarcinoma (Cystadenocarcinoma)	Invasive	Grade II	+ 2/5
68	No	Female	White	+		53	2841Glu-ter (G-T)		-	-		Breast, left, right	Intraductal / infiltrating ductal carcinoma, Lobular carcinoma	Invasive	Grade III
69	No	Female	White	+	+	33	1806Gln-ter (C-T)					Breast, right	Adenocarcinoma (Cystadenocarcinoma)	Invasive
69	No	Female	White	+	+	33	1806Gln-ter (C-T)					Ovary	Endometrioid adenocarcinoma	Invasive
70	Yes	Female	White	+		35	1806Gln-ter (C-T)					Breast, left, right	Intraductal / infiltrating ductal carcinoma	In-situ, Invasive		- 4/4
71	Yes	Female	White	+		41	3819del5-ter1241		-	-		Breast, left	Intraductal / infiltrating ductal carcinoma	Invasive
72	Yes	Female	White	+		35	3599del11-ter1163		+	-		Breast, right	Carcinoma, not specified	Invasive	Grade III	+ 1/19
73	No	Female	White	+	+	40	916delTT-ter285					Breast, left	Intraductal / infiltrating ductal carcinoma	Invasive		-
73	No	Female	White	+	+	40	916delTT-ter285					Ovary	Papillary (adeno)carcinoma	Invasive	Grade II
74	No	Female	White	+		44	5199Glu1694ter		-			Breast, left, right	Lobular and infiltrating ductal carcinoma (both present), Intraductal / infiltrating ductal carcinoma	Invasive		- 27/27, - 21/21
75	No	Female	White	+		36	254-1G-T-exon5 missing in transcript		+	+		Breast, left	Intraductal / infiltrating ductal carcinoma	Invasive	Grade II
76	No	Female	White	+		59	5242C>A-Ala1708Glu	BRCA2 del1599Asn				Breast, left, right	Intraductal / infiltrating ductal carcinoma, Carcinoma, not specified	Invasive		- 22/22
77	No	Female	White	+		48	5242C>A-Ala1708Glu	BRCA2 del1599Asn				Breast, left	Intraductal / infiltrating ductal carcinoma	Invasive		- 20/20
78	No	Female	White	+		60	Exon 13 ins6kb					Breast, right	Intraductal / infiltrating ductal carcinoma	Invasive		- 10/10
79	No	Female	White	+		40	Exon 16 C4808G					Breast, right	Adenocarcinoma (Cystadenocarcinoma)	Invasive
80	Yes	Female	White	+		37	Exon 14-20 del 26kb					Breast, left	Intraductal / infiltrating ductal carcinoma	Invasive
81	Yes	Female	White	+		33	IVS6-2delA					Breast, left	Adenocarcinoma (Cystadenocarcinoma)	Invasive
82	No	Female	White	+		39	Exon 13 ins6kb					Breast, left	Intraductal / infiltrating ductal carcinoma	Invasive	Grade III
83	No	Female	White	+		72	Exon 20 5382insC					Breast, right	Carcinoma, not specified	Invasive
84	No	Female	White	+		34	882Glu-ter (G-T)					Breast, right	Intraductal / infiltrating ductal carcinoma	Invasive		+ 7/14
85	No	Female	White	+		37	188del11-ter36					Breast, Bilateral	Carcinoma, not specified	Invasive
86	No	Female	White	+	+	32	5382insC-ter1829					Breast, left	Medullary carcinoma	Invasive
86	No	Female	White	+	+	32	5382insC-ter1829					Ovary	Adenocarcinoma (Cystadenocarcinoma)	Invasive
87	No	Female	White	+		29	795delT-ter233					Breast, left, right	Intraductal / infiltrating ductal carcinoma, Carcinoma, not specified	Invasive	Grade III	+ 1/10
88	Yes	Female	White	+		36	4713insTC-ter1548		+	+		Breast, left, right	Medullary carcinoma, Intraductal and infiltrating ductal carcinoma (both present)	Invasive	Grade II
89	No	Female	White	+		35	ins6kbEx13-ter1460					Breast, right	Medullary carcinoma	Invasive		-
90	No	Female	White	+		35	ins6kbEx13-ter1460		-	-		Breast, right	Medullary carcinoma	Invasive
91	No	Female	White	+		36	ins6kbEx13-ter1460					Breast, right	Medullary carcinoma	Invasive	High Grade
92	No	Female	White	+		62	ins6kbEx13-ter1460		-	-		Breast, left	Intraductal / infiltrating ductal carcinoma	Invasive		- 10/10
93	No	Female	White	+		45	5677insA-ter1853					Breast, left	Intraductal / infiltrating ductal carcinoma	Invasive	Grade III
94	No	Female	White	+		50	LARGE DELETION DETECTED					Breast, right	Medullary carcinoma	Invasive		- 11/11
95	No	Female	White	+		32	Exon 20 5382insC-ter1829					Breast, right	Intraductal / infiltrating ductal carcinoma	Invasive
96	Yes	Female	White	+		34	1623del5-ter503		-	-		Breast, left, right	Medullary carcinoma, Intraductal / infiltrating ductal carcinoma	Invasive, In-situ	Grade III	- 0/14
97	No	Female	White	+		37	5199Glu1694ter					Breast, left	Intraductal / infiltrating ductal carcinoma	Invasive		- 18/18
98	No	Female	White	+		33	5370C>T Arg1751ter		-	-		Breast, right	Intraductal / infiltrating ductal carcinoma	Invasive		- 20/20
99	No	Female	White	+	+	46	Exon 20 5382insC-ter1829					Breast, right	Intraductal / infiltrating ductal carcinoma	Invasive	High Grade	- 16/16
99	No	Female	White	+	+	46	Exon 20 5382insC-ter1829					Ovary, bilateral	Carcinoma, not specified	Invasive
100	No	Female	White	+		58	Exon 20 5382insC-ter1829		+	+	-	Breast, left	Intraductal / infiltrating ductal carcinoma	Invasive	Grade II
101	Yes	Female	White	+		29	Exon 20 5382insC-ter1829					Breast, left	Adenocarcinoma (Cystadenocarcinoma)	Invasive		+ 2/13
102	No	Female	White	+		38	1406insA-ter434					Breast, left, right	Intraductal / infiltrating ductal carcinoma, Carcinoma, not specified	Invasive
103	No	Female	White	+		41	1406insA-ter434					Breast, left	Carcinoma, not specified	Invasive
104	No	Female	White	+		36	1406insA-ter434					Breast, left	Intraductal / infiltrating ductal carcinoma	Invasive
105	No	Female	White	+	+	68	185delAG-ter39					Breast, left	Carcinoma, not specified, Intraductal / infiltrating ductal carcinoma	Invasive	Grade III	- 12/12
105	No	Female	White	+	+	68	185delAG-ter39					Ovary	Clear cell (adeno)carcinoma (Hypernephroma, Mesonephric ca, Renal cell ca)	Invasive
106	No	Female	White	+		43	del37kb (exons 1-2)		-	+		Breast, right	Intraductal / infiltrating ductal carcinoma	Invasive	Grade III	+ 0/17
107	No	Female	White	+		47	185delAG-ter39		+	+	-	Breast, left	Intraductal / infiltrating ductal carcinoma	Invasive	Grade III	+ 1/10
108	Yes	Female	White	+		35	IVS12-1632del3835					Breast, left, right	Intraductal / infiltrating ductal carcinoma	Invasive	Grade III	- 13/13
109	No	Female	White	+		38	185delAG-ter39					Breast, not specified	Carcinoma, not specified	Invasive
110	Yes	Female	White	+	+	40	Exon 11 3600del11					Breast, left, right	Carcinoma, not specified	Invasive
110	Yes	Female	White	+	+	40	Exon 11 3600del11					Ovary	Adenocarcinoma (Cystadenocarcinoma)	Invasive
111	No	Female	White	+	+	53	IVS12-1632del3835					Breast, left, right	Intraductal / infiltrating ductal carcinoma, Adenocarcinoma (Cystadenocarcinoma)	Invasive	Grade III	- 0/11
111	No	Female	White	+	+	53	IVS12-1632del3835					Ovary	Carcinoma, not specified	Invasive
112	No	Female	White	+		51	916delTT-ter285					Breast, not specified	Carcinoma, not specified	Invasive
113	No	Female	White	+	+	43	Exon 11 3875delGTCT					Breast, right	Carcinoma, not specified	Invasive
113	No	Female	White	+	+	43	Exon 11 3875delGTCT					Peritoneum/retroperitoneum/omentum/mesentery	Carcinoma, not specified	Invasive	Grade III
114	No	Female	White	+		55	Exon 11 3875delGTCT					Breast, left, right	Intraductal / infiltrating ductal carcinoma	In-situ, Invasive	Grade III	-
115	No	Female	White	+		34	3819del5-ter1241		+	-		Breast, left	Intraductal / infiltrating ductal carcinoma	In-situ	Grade II	- 4/4
116	No	Female	White	+		55	IVS12-1632del3835					Breast, left	Carcinoma, not specified	Invasive	High Grade
117	No	Female	White	+	+	37	Exon 11 G3867T					Breast, left, right	Medullary carcinoma, Intraductal / infiltrating ductal carcinoma	Invasive		+ 2/16
117	No	Female	White	+	+	37	Exon 11 G3867T					Ovary	Serous (cyst)adenocarcinoma	Invasive
118	No	Female	White	+		32	Exon 11 G3867T					Breast, left, right	Intraductal and infiltrating ductal carcinoma (both present), Intraductal / infiltrating ductal carcinoma	Invasive, In-situ	Grade III	+ 2/22
119	No	Female	White	+		59	Exon 11 3829delTT		+			Breast, left	Intraductal / infiltrating ductal carcinoma	Invasive	Grade III	+ 3/19
120	No	Female	White	+		51	IVS12-1632del3835		+			Breast, right	Intraductal / infiltrating ductal carcinoma	Invasive	Grade III	+
121	No	Female	White	+		29	Glu143ter					Breast, left	Carcinoma, not specified	Invasive
122	No	Female	White	+		41	5199Glu1694ter					Breast, left	Carcinoma, not specified	Invasive
123	No	Female	White	+		56	Exon 11 C2457T					Breast, left	Intraductal / infiltrating ductal carcinoma	Invasive
124	No	Female	White	+		45	Exon 11 C2457T					Breast, left	Intraductal / infiltrating ductal carcinoma	In-situ
125	No	Female	White	+		38	exon 11 C2722G					Breast, Bilateral	Carcinoma, not specified, Intraductal / infiltrating ductal carcinoma	Invasive	Grade III	+ 4/4, - 0/30
126	No	Female	White	+		36	Exon 2 185delAG					Breast, right	Adenocarcinoma (Cystadenocarcinoma)	Invasive	Grade III	- 0/14
127	No	Female	White	+		72	Exon 11 3829delT					Breast, left	Intraductal / infiltrating ductal carcinoma	Invasive	Grade II
128	No	Female	White	+		35	Exon 11 C2457T					Breast, right	Carcinoma, not specified	Invasive
129	Yes	Female	White	+		37	Exon 11 2576delC		+	-	-	Breast, left	Intraductal and infiltrating ductal carcinoma (both present)	Invasive
130	No	Female	White	+		46	exon 11 C2722G					Breast, right	Carcinoma, not specified	Invasive
131	Yes	Female	White	+	+	42	Exon 11 1201del11		-	-		Breast, right	Intraductal / infiltrating ductal carcinoma	Invasive		- 0/17
131	Yes	Female	White	+	+	42	Exon 11 1201del11					Ovary, right	Serous (cyst)adenocarcinoma	Invasive	High Grade
132	No	Female	White	+		50	Exon 11 C1806T					Breast, left, right	Medullary carcinoma, Carcinoma, not specified	Invasive	High Grade	- 15/15
133	No	Female	White	+	+	53	795delT-ter233					Breast, left	Medullary carcinoma	Invasive		+ 0/16
133	No	Female	White	+	+	53	795delT-ter233					Ovary	Adenocarcinoma (Cystadenocarcinoma)	Invasive		+
134	Yes	Female	White	+		39	Exon 2 185delAG					Breast, left, right	Carcinoma, not specified, Intraductal / infiltrating ductal carcinoma	Invasive		- 0/30, + 1/16
135	Yes	Female	White	+		28	ins6kbEx13-ter1460		-	-		Breast, right	Intraductal / infiltrating ductal carcinoma	Invasive	Grade III	- 11/11
136	No	Female	White	+	+	46	Exon 11 C2457T					Breast, left	Intraductal / infiltrating ductal carcinoma	Invasive
136	No	Female	White	+	+	46	Exon 11 C2457T					Ovary, Bilateral	Adenocarcinoma (Cystadenocarcinoma)	Invasive	Grade III	+ 2/9
137	Yes	Female	White	+		47	Exon 11 1997insTAGT					Breast, left	Medullary carcinoma	Invasive	Grade III	- 9/9
138	No	Female	White	+		40	IVS12-1632del3835					Breast, left	Intraductal / infiltrating ductal carcinoma	Invasive	Grade III	+ 2/9
139	No	Female	White	+		44	Exon 20 5382insC					Breast, left, right	Lobular and infiltrating ductal carcinoma (both present), Intraductal / infiltrating ductal carcinoma	Invasive		- 24/24
140	No	Female	White	+	+	54	Exon 11 2097delG					Ovary	Adenocarcinoma (Cystadenocarcinoma)	Invasive	Grade III
140	No	Female	White	+	+	54	Exon 11 2097delG		-	-	-	Breast, left, right	Intraductal / infiltrating ductal carcinoma	Invasive	Grade III	+ 0/9, + 1/21
141	No	Female	White	+		47	IVS12-1632del3835					Breast, left, right	Carcinoma, not specified	Invasive
142	No	Female	White	+		49	exon 11 C2722G		-	-	-	Breast, right	Adenocarcinoma (Cystadenocarcinoma)	Invasive	Grade III	+ 9/18
143	No	Female	White	+		37	Exon 18 G5255A					Breast, left	Intraductal / infiltrating ductal carcinoma	Invasive
144	No	Female	White	+	+	53	Exon 11 3347delAG					Peritoneum/retroperitoneum/omentum/mesentery	Papillary (adeno)carcinoma	Invasive
144	No	Female	White	+	+	53	Exon 11 3347delAG					Breast, right	Medullary carcinoma	Invasive		- 14/14
144	No	Female	White	+	+	53	Exon 11 3347delAG					Fallopian tube, bilateral	Papillary (adeno)carcinoma	In-situ
145	No	Female	White	+		37	Exon 11 3347delAG				+	Breast, right	Intraductal / infiltrating ductal carcinoma	Invasive	Grade III	- 26/26
146	No	Female	White	+		42	Exon 11 3347delAG		-	-	-	Breast, left	Intraductal and infiltrating ductal carcinoma (both present)	Invasive	Grade III	+ 1/9
147	No	Female	White	+		47	Exon 11 1240delC					Breast, left	Intraductal / infiltrating ductal carcinoma	Invasive
148	No	Female	White	+		36	1008 bp del-exon 17 missing in transcript-ter1672		-	-	+	Breast, right	Intraductal / infiltrating ductal carcinoma	Invasive	Grade II	+ 1/19
149	No	Female	White	+		38	1008 bp del-exon 17 missing in transcript-ter1672					Breast, left	Intraductal / infiltrating ductal carcinoma	Invasive	Grade III
150	Yes	Female	White	+		37	5199Glu1694ter		-	+		Breast, left	Intraductal and infiltrating ductal carcinoma (both present)	Invasive
151	No	Female	White	+		33	5370C>T Arg1751ter		-	-		Breast, right	Intraductal / infiltrating ductal carcinoma	Invasive	Grade II
152	Yes	Female	White	+		35	3599del11-ter1163		+	-		Breast, right	Carcinoma, not specified	Invasive	Grade III	+ 1/19
153	No	Female	White	+		30	Exon 11 3600del11					Breast, right	Intraductal / infiltrating ductal carcinoma	Invasive		- 19/19
154	No	Female	White	+		50	Exon 11 913delCT					Breast, right	Carcinoma, not specified	Invasive
155	No	Female	White	+		80	IVS12-1632del3835	BRCA2 6174delT				Breast, right	Intraductal / infiltrating ductal carcinoma	Invasive	Grade III	- 2/2
156	No	Female	White	+		34	IVS12-1632del3835		+	+		Breast, left, right	Medullary carcinoma, atypical, Intraductal / infiltrating ductal carcinoma	Invasive	Grade III	- 12/12, - 4/4
157	No	Female	White	+		45	188del11-ter36					Breast, right	Medullary carcinoma	Invasive		- 11/11
158	No	Female	White	+		32	Glu143ter		-	-		Breast, right	Medullary carcinoma	Invasive
159	Yes	Female	White	+		N/A	4-BP DEL, FS1364TER					Breast
160	Yes	Female	White	+		N/A	1-BP INS, 5823C					Breast
161	Yes	Female	White	+		N/A	2-BP DEL, 185AG					Breast
162	Yes	Female	White	+		N/A	40-BP DEL, FS397TER					Breast
163	Yes	Female	White	+		N/A	5677insA					Breast
164	Yes	Female	White	+		N/A	ARG1443TER					Breast
165	Yes	Female	White	+		N/A	IVS5-11T>G					Breast
166	Yes	Female	White	+		N/A	916delTT					Breast
Breast cancer unaffected carriers						Current age
167	No	Female	White	-		42	5622Arg-terC-T
168	No	Female	White	-		64	5382insC-ter1829
169	No	Female	White	-		66	5272-2delA-exon 19missing in transcript ter1719
170	No	Female	White	-		74	Exon 16 C4808G
171	No	Female	White	-		55	Glu143ter
172	No	Female	White	-		59	254-1G-T-exon5 missing in transcript
173	No	Female	White	-		N/A	5622Arg-terC-T
174	No	Female	White	-		N/A	300Cys-Gly (T-G)
175	No	Female	White	-		73	188del11-ter36
176	No	Female	White	-		78	Exon 16 C4808G
177	No	Female	White	-		53	Exon 16 C4808G
178	No	Female	White	-		58	1008 bp del-exon 17 missing in transcript-ter1672
179	No	Female	White	-		80	332-11T-Gins59-ter75
180	No	Female	White	-		64	185delAG-ter39	BRCA2 6174delT
181	No	Female	White	-		70	ins6kbEx13-ter1460
182	No	Female	White	-		32	1008 bp del-exon 17 missing in transcript-ter1672
183	No	Female	White	-		87	188del11-ter36
184	No	Female	White	-		41	ins6kbEx13-ter1460
185	No	Female	White	-		39	ins6kbEx13-ter1460
186	No	Female	White	-		63	1623del5-ter503
187	Yes	Female	White	-		59	5370C>T Arg1751ter
188	Yes	Female	White	-		56	882Glu-ter (G-T)
189	No	Female	White	-		52	5382insC-ter1829
190	No	Female	White	-		82	185delAG-ter39
191	No	Female	White	-		57	916delTT-ter285
192	No	Female	White	-		59	916delTT-ter285
193	No	Female	White	-		42	1806Gln-ter (C-T)
194	No	Female	White	-		67	1675delA-ter531
195	No	Female	White	-		64	5382insC-ter1829
196	No	Female	White	-		N/A	Exon 11 G3867T
197	No	Female	White	-		70	Exon 11 1240delC
198	No	Female	White	-		59	Exon 11 1240delC
199	Yes	Female	White	-		77	Exon 11 G3867T
200	No	Female	White	-		57	Exon 11 1240delC
201	No	Female	White	-		56	Exon 11 1240delC
202	No	Female	White	-		58	Exon 11 3829delTT
203	No	Female	White	-		34	IVS12-1632del3835
204	No	Female	White	-		35	5199Glu1694ter
205	No	Female	White	-		75	IVS12-1632del3835
206	No	Female	White	-		54	Exon 2 185delAG
207	No	Female	White	-		36	IVS5-11 T>G
208	No	Female	White	-		N/A	Exon 11 3829delT
209	No	Female	White	-		74	IVS5-11 T>G
210	No	Female	White	-		59	Exon 2 185delAG
211	No	Female	White	-		39	Exon 11 G2313T
212	No	Female	White	-		56	IVS12-1632del3835
213	No	Female	White	-		38	Exon 11 3829delT
214	No	Female	White	-		47	Exon 16 C4808G
215	No	Female	White	-		37	Exon 11 1240delC
216	No	Female	White	-		60	Exon 13 ins6kb
217	No	Female	White	-		36	1806Gln-ter (C-T)
218	No	Female	White	-		53	Exon 11 G3867T
219	No	Female	White	-		44	Exon 11 C2457T
220	No	Female	White	-		33	Exon 2 185delAG
221	No	Female	White	-		39	Exon 11 2576delC
222	No	Female	White	-		82	del37kb (exons 1-2)
223	No	Female	White	-		60	IVS6-2delA
224	No	Female	White	-		58	2841Glu-ter (G-T)
225	No	Female	White	-		69	185delAG-ter39	BRCA2 6174delT
226	No	Female	White	-		57	Exon 11 4184del4 (TCAA)

## Sheet: BRCA2
Supplementary table 1B. BRCA2+ group
Case#	Proband	Sex	Race	Breast cancer	Ovarian cancer	Age at diagnosis	BRCA2 mutation	ER	PR	HER2/neu	Location	Histology	Invation	Differentiation	Lymphonode
Breast cancer affected carriers
1	Yes	Female	White	+		27	7985G>A Trp2586ter				Breast, left, right	Intraductal / infiltrating ductal carcinoma, Lobular and infiltrating ductal carcinoma (both present)	Invasive
2	Yes	Female	White	+		44	C8237A-Ser2670Stop				Breast, left, right	Adenocarcinoma (Cystadenocarcinoma), Carcinoma, not specified	Invasive		-
3	Yes	Female	White	+		27	Exon 11 5163delA-ter1669				Breast, left, right	Intraductal / infiltrating ductal carcinoma, Carcinoma, not specified	Invasive		- 25/25
4	Yes	Female	White	+		28	924del-ter40				Breast, right	Intraductal and infiltrating ductal carcinoma (both present)	Invasive		- 27/27
5	Yes	Female	White	+		34	3943delA-ter1258				Breast, left	Lobular carcinoma	Invasive		- 3/3
6	Yes	Female	White	+		31	Exon 11 6174delT	+	+	-	Breast, left, right	Intraductal / infiltrating ductal carcinoma	Invasive	Grade I/III	- 15/15
7	Yes	Female	White	+		42	6056delC				Breast, right	Intraductal / infiltrating ductal carcinoma	Invasive		- 16/16
8	Yes	Female	White	+		57	exon10 C2060A	-	-		Breast, left	Medullary carcinoma	Invasive		- 6/8
9	Yes	Female	White	+		52	9132delC-ter2975	+	+		Breast, left	Intraductal / infiltrating ductal carcinoma	Invasive
10	Yes	Female	White	+		43	7231del5-ter2337	-	-		Breast, left, right	Intraductal / infiltrating ductal carcinoma	Invasive		-9/9, + 3/4
11	No	Female	White	+		29	7985G>A Trp2586ter				Breast, right		Invasive	High Grade
12	No	Female	White	+		32	Exon 11 5163delA-ter1669				Breast, right	Intraductal / infiltrating ductal carcinoma	Invasive		+ 2/17
13	No	Female	White	+		39	IVS7+2T>G splicing ex7-ter190	+	+		Breast, right	Intraductal / infiltrating ductal carcinoma	Invasive		+ 3/13
14	No	Female	White	+		34	Exon 11 6048del14	+	+		Breast, right	Intraductal / infiltrating ductal carcinoma	Invasive	Grade III
15	No	Female	White	+		37	924del-ter40				Breast, left, right	Intraductal / infiltrating ductal carcinoma, Adenocarcinoma (Cystadenocarcinoma)	In-situ, Invasive		+ 3/17
16	No	Female	White	+		34	7231del5-ter2337	-	-		Breast, right	Intraductal / infiltrating ductal carcinoma	Invasive		+ 3/10
17	No	Female	White	+		50	Exon 11 4075delGT-ter1284	-	-		Breast, left, right	Intraductal / infiltrating ductal carcinoma, Lobular carcinoma	Invasive, In-situ		- 31/31, - 21/21
18	No	Female	White	+		43	4075delGT-ter1284				Breast, right	Intraductal / infiltrating ductal carcinoma	Invasive
19	No	Female	White	+		39	7985G>A Trp2586ter				Breast, right	Intraductal / infiltrating ductal carcinoma	Invasive		+ 4/x
20	No	Female	White	+		37	6174delT				Breast, left, right	Carcinoma, not specified, Intraductal / infiltrating ductal carcinoma	Invasive	Grade III	+ 1/3
21	No	Female	White	+		41	6056delC	-	-		Breast, left	Intraductal / infiltrating ductal carcinoma	In-situ	Grade II	- 4/4
22	No	Female	White	+		45	Exon 11 5163delA-ter1669	+	+		Breast, left	Intraductal / infiltrating ductal carcinoma	Invasive	Grade III	+ 4/30
23	No	Female	White	+	+	52	Exon 11 674delT				Breast, left, right	Carcinoma, not specified	Invasive
23	No	Female	White	+	+	52	Exon 11 674delT				Ovary	Clear cell (adeno)carcinoma (Hypernephroma, Mesonephric ca, Renal cell ca)	Invasive	Grade III
24	No	Female	White	+		37	Exon 11 5849del4-ter1907				Breast, right	Intraductal / infiltrating ductal carcinoma	Invasive
25	No	Female	White	+		39	924del-ter40	+	+		Breast, left	Intraductal / infiltrating ductal carcinoma	Invasive	Grade II
25	No	Female	White	+		39	924del-ter40				Breast, right	Intraductal / infiltrating ductal carcinoma	In-situ	Grade II	- 17/17
26	No	Female	White	+		30	3943delA-ter1258				Breast, left	Intraductal / infiltrating ductal carcinoma	Invasive	Grade III	- 18/18
27	No	Female	White	+		31	C8237A-Ser2670Stop				Breast, right	Adenocarcinoma (Cystadenocarcinoma)	Invasive
28	No	Female	White	+		52	982del4-ter275				Breast, left	Intraductal / infiltrating ductal carcinoma	Invasive		+ 1/32
29	No	Female	White	+		38	7985G>A Trp2586ter				Breast, left	Intraductal / infiltrating ductal carcinoma	Invasive	Grade III	+ 2/18
30	No	Female	White	+		56	Exon 11 5849del4-ter1907	+	+	+	Breast, left, right	Intraductal / infiltrating ductal carcinoma	Invasive	Grade III	+ 16/21, - 9/9
31	No	Female	White	+		52	Exon 11 6048del14	+	+		Breast, right	Lobular carcinoma	Invasive		- 14/14
32	No	Female	White	+		54	9654delTT-ter3148				Breast, left, right	Intraductal / infiltrating ductal carcinoma	Invasive	Grade III	- 15/15, + 3/10
33	No	Female	White	+		57	982del4-ter275	+	+	+	Breast, left, right	Intraductal / infiltrating ductal carcinoma	Invasive
34	No	Female	White	+		33	5873C>ASer1882ter	-	-		Breast, right	Intraductal / infiltrating ductal carcinoma	Invasive	Grade II	- 16/16
35	No	Female	White	+	+	47	C1885X				Breast, not specified	Carcinoma, not specified	Invasive
35	No	Female	White	+	+	47	C1885X				Ovary, bilateral	Adenocarcinoma (Cystadenocarcinoma)	Invasive	Grade III
36	No	Female	White	+		58	Exon 11 6503delTT	+	+		Breast, left	Intraductal / infiltrating ductal carcinoma	Invasive
37	No	Female	White	+		33	C8237A-Ser2670Stop				Breast, left	Intraductal / infiltrating ductal carcinoma	Invasive		+ 2/23
38	No	Female	White	+		53	7985G>A Trp2586ter				Breast, left	Adenocarcinoma (Cystadenocarcinoma)	Invasive
39	No	Female	White	+		44	Exon 11 4075delGT-ter1284				Breast, left	Intraductal / infiltrating ductal carcinoma	Invasive		- 29/29
40	No	Female	White	+		54	C8237A-Ser2670Stop	+	+		Breast, right	Intraductal / infiltrating ductal carcinoma	Invasive	High Grade	- 21/21
41	No	Female	White	+		54	5873C>ASer1882ter				Breast, right	Comedocarcinoma	Invasive
42	No	Female	White	+		61	Exon 11 5849del4-ter1907				Breast, left, right	Intraductal / infiltrating ductal carcinoma, Lobular and infiltrating ductal carcinoma (both present)	Invasive
43	No	Female	White	+		55	Exon 11 5445del7	+			Breast, left	Intraductal / infiltrating ductal carcinoma	Invasive		+ 1/21
44	No	Female	White	+		28	982del4-ter275				Breast, right	Intraductal / infiltrating ductal carcinoma	Invasive
45	No	Female	White	+		45	7231del5-ter2337				Breast, left, right	Intraductal / infiltrating ductal carcinoma	Invasive		- 17/17
46	No	Female	White	+	+	56	Exon 11 3772delTCAA	-	-	+	Breast, right	Medullary carcinoma	Invasive		+ 5/18
46	No	Female	White	+	+	56	Exon 11 3772delTCAA				Ovary	Papillary (adeno)carcinoma	Invasive
47	No	Female	White	+		58	Exon 10 1983del5				Breast, left, right	Adenocarcinoma (Cystadenocarcinoma)	Invasive		+ 6/12
48	No	Female	White	+		38	9654delTT-ter3148				Breast, right	Intraductal / infiltrating ductal carcinoma	Invasive
49	No	Female	White	+		32	6503delTT-ter2098	+	+	-	Breast, right	Intraductal and infiltrating ductal carcinoma (both present)	Invasive	Low Grade
50	No	Female	White	+		38	9132delC-ter2975				Breast, right	Lobular carcinoma	Invasive		- 0/9
51	No	Female	White	+		57	7231del5-ter2337	+	+		Breast, right	Intraductal / infiltrating ductal carcinoma	Invasive		- 23/23
52	No	Female	White	+		54	9654delTT-ter3148				Breast, not specified	Carcinoma, not specified	Invasive
53	No	Female	White	+		47	5946delCT-ter1909	+	+		Breast, left, right	Intraductal and infiltrating ductal carcinoma (both present)	Invasive		+ 2/13, - 14/14
54	No	Female	White	+		57	Exon 22 9132delC				Breast, left, right	Lobular and infiltrating ductal carcinoma (both present)	Invasive
55	No	Female	White	+		31	5946delCT-ter1909	+	-	-	Breast, left, right	Medullary carcinoma, Intraductal / infiltrating ductal carcinoma	Invasive	Grade III	- 16/16
56	No	Female	White	+		46	6503delTT-ter2098	-	-	-	Breast, left	Intraductal / infiltrating ductal carcinoma	Invasive	Grade III
57	No	Female	White	+		26	5946delCT-ter1909				Breast, right	Intraductal / infiltrating ductal carcinoma	In-situ, Invasive		- 14/14
58	No	Female	White	+		43	7231del5-ter2337				Breast, left	Carcinoma, not specified	Invasive
59	No	Female	White	+		43	7231del5-ter2337	+	+		Breast, right	Intraductal / infiltrating ductal carcinoma	Invasive		+ 2/31
60	No	Female	White	+		55	9654delTT-ter3148				Breast, right	Carcinoma, not specified	Invasive
61	No	Female	White	+		53	7231del5-ter2337				Breast, left	Carcinoma, not specified	Invasive	High Grade
62	No	Female	White	+		36	7231del5-ter2337				Breast, left, right	Intraductal and infiltrating ductal carcinoma (both present)	Invasive		- 9/9, - 14/14
63	No	Female	White	+	+	51	9132delC-ter2975				Ovary	Papillary (adeno)carcinoma	Invasive	Grade II
64	No	Female	White	+	+	62	4075delGT-ter1284				Ovary	Serous (cyst)adenocarcinoma	Invasive
65	Yes	Female	White	+		N/A	TYR42CYS				Breast
66	Yes	Female	White	+		N/A	6426delTT				Breast
67	Yes	Female	White	+		N/A	1-BP DEL, 6174T, FS				Breast
68	Yes	Female	White	+		N/A	2-BP DEL, 6503TT				Breast
69	Yes	Female	White	+		N/A	LYS3326TER				Breast
Breast cancer unaffected carriers						Current age
70	Yes	Female	White	-		60	Exon 11 5849del4-ter1907
71	Yes	Female	White	-		67	Exon 11 4706del4
72	Yes	Female	White	-		72	6174delT
73	No	Female	White	-		31	Exon 11 5163delA-ter1669
74	No	Female	White	-		76	Exon 11 5163delA-ter1669
75	No	Female	White	-		46	Exon 22 C9179A
76	No	Female	White	-		30	Exon 11 5445del7
77	No	Female	White	-		44	Exon 3 398insA
78	No	Female	White	-		20	exon18 G8395C
79	No	Female	White	-		57	9654delTT-ter3148
80	No	Female	White	-		51	Exon 3 398insA
81	No	Female	White	-		54	Exon 11 6048del14
82	No	Female	White	-		39	Exon 11 6048del14
83	No	Female	White	-		37	1417ins4
84	No	Female	White	-		50	Exon 11 3772delTCAA
85	No	Female	White	-		57	4075delGT-ter1284
86	No	Female	White	-		67	C1885X
87	No	Female	White	-		53	982del4-ter275
88	No	Female	White	-		61	8803delC-ter2862
89	No	Female	White	-		45	7231del5-ter2337
90	No	Female	White	-		55	C8237A-Ser2670Stop
91	No	Female	White	-		32	5301insA
92	No	Female	White	-		52	8803delC-ter2862
93	No	Female	White	-		54	5946delCT-ter1909
94	No	Female	White	-		69	6503delTT-ter2098
95	No	Female	White	-		34	5301insA
96	No	Female	White	-		47	6503delTT-ter2098
97	No	Female	White	-		25	7985G>A Trp2586ter
98	No	Female	White	-		40	5301insA

## Sheet: BRCAx
Supplementary table 1C. BRCAx group
Case #	Proband	Sex	Race	Breast cancer	Ovarian cancer	Age at diagnosis	ER	PR	HER2/neu	Location	Histology	Invation	Differentiation	Lymphonode
Breast cancer affected carriers
1	Yes	Female	White	+		29				Breast, right	Intraductal / infiltrating ductal carcinoma	Invasive
2	Yes	Female	White	+		41				Breast, left, right	Carcinoma, not specified, Intraductal / infiltrating ductal carcinoma	Invasive
3	Yes	Female	White	+	+	39				Breast, left	Intraductal / infiltrating ductal carcinoma	Invasive
3	Yes	Female	White	+	+	39				Ovary	Adenocarcinoma (Cystadenocarcinoma)	Invasive
4	Yes	Female	White	+		48	+			Breast, right	Lobular and infiltrating ductal carcinoma (both present)	Invasive, In-situ		+ 2/15
5	Yes	Female	White	+		35				Breast, left	Lobular carcinoma	Invasive
6	Yes	Female	White	+		36				Breast, left	Intraductal / infiltrating ductal carcinoma	Invasive
7	Yes	Female	White	+		19				Breast, left	Mucoid or Colloid carcinoma	Invasive		- 13/13
8	Yes	Female	White	+		46				Breast, left	Intraductal / infiltrating ductal carcinoma	Invasive
9	Yes	Female	White	+		49				Breast, right	Intraductal and infiltrating ductal carcinoma (both present)	Invasive		- 12/12
10	Yes	Female	White	+		36				Breast, right	Intraductal / infiltrating ductal carcinoma	Invasive
11	Yes	Female	White	+		45				Breast, right	Intraductal / infiltrating ductal carcinoma	Invasive		-
12	Yes	Female	White	+	+	64				Breast, right	Intraductal / infiltrating ductal carcinoma	Invasive
12	Yes	Female	White	+	+	64				Ovary	Serous (cyst)adenocarcinoma	Invasive
13	Yes	Female	White	+	+	16				Ovary	Dysgerminoma	Invasive
13	Yes	Female	White	+	+	16				Breast, left	Intraductal / infiltrating ductal carcinoma	In-situ
14	Yes	Female	White	+		58				Breast, right	Intraductal / infiltrating ductal carcinoma	Invasive
15	Yes	Female	White	+	+	23				Breast, right	Intraductal / infiltrating ductal carcinoma	Invasive		-
15	Yes	Female	White	+	+	23				Fallopian Tube, left	Serous (cyst)adenocarcinoma	Invasive	Grade III	+ 3/3
16	Yes	Female	White	+		40				Breast, left	Intraductal / infiltrating ductal carcinoma	Invasive	Grade II
17	Yes	Female	White	+		38				Breast, left, right	Intraductal / infiltrating ductal carcinoma	Invasive		+ 3/15
18	Yes	Female	White	+		31				Breast, not specified	Carcinoma, not specified	Invasive
19	Yes	Female	White	+		50			-	Breast, left, right	Lobular and infiltrating ductal carcinoma (both present), Intraductal and infiltrating ductal carcinoma (both present)	Invasive	Grade II	- 12/12
20	Yes	Female	White	+		47	+	-	-	Breast, right	Intraductal / infiltrating ductal carcinoma	Invasive	Grade III	+ 0/4
21	Yes	Female	White	+		49	+	+	-	Breast, left	Intraductal and infiltrating ductal carcinoma (both present)	Invasive	Grade I	- 5/5
22	Yes	Female	White	+		41				Breast, left, right	Intraductal and infiltrating ductal carcinoma (both present)	Invasive	Grade III	+ 4/18, - 14/14
23	Yes	Female	White	+	+	53				Breast, right	Carcinoma, not specified	Invasive		-
23	Yes	Female	White	+	+	53				Ovary, bilateral	Papillary (adeno)carcinoma	Invasive	Grade III
24	Yes	Female	White	+		34	+	+	+	Breast, left	Intraductal / infiltrating ductal carcinoma	Invasive	Grade I	- 10/10, - 1/1
25	Yes	Female	White	+		45				Breast, left	Intraductal / infiltrating ductal carcinoma	Invasive	Grade II	- 13/13
26	Yes	Female	White	+		45	+	+	-	Breast, right	Intraductal / infiltrating ductal carcinoma	Invasive	High Grade	+ 1/15
27	Yes	Female	White	+		57	+	+	-	Breast, right	Intraductal / infiltrating ductal carcinoma	Invasive	Grade I
28	Yes	Female	White	+		51	+	+	-	Breast, left	Intraductal and infiltrating ductal carcinoma (both present)	Invasive	Grade II	- 2/2
29	Yes	Female	White	+		73				Breast, left	Lobular carcinoma	Invasive		+ 18/26
30	Yes	Female	White	+		49	+	+		Breast, right	Mucinous adenocarcinoma	Invasive
31	Yes	Female	White	+		37	-	-		Breast, left	Carcinoma, not specified, Intraductal / infiltrating ductal carcinoma	Invasive	Grade III	+ 13/23
32	Yes	Female	White	+	+	61				Peritoneum/retroperitoneum/omentum/mesentery	Serous (cyst)adenocarcinoma	Invasive	Grade III	+ 2/5
33	Yes	Female	White	+		41				Breast, right	Carcinoma, not specified	Invasive	IV
34	Yes	Female	White	+		65	+	+	-	Breast, right	Intraductal / infiltrating ductal carcinoma	Invasive	Grade I	- 13/13
35	Yes	Female	White	+		49	+	+		Breast, right	Carcinoma, not specified	Invasive	Grade I
36	Yes	Female	White	+		66				Breast, left	Carcinoma, not specified	Invasive
37	No	Female	White	+		53				Breast, not specified	Carcinoma, not specified	Invasive
38	No	Female	White	+		43				Breast, left, right	Carcinoma, not specified, Adenocarcinoma (Cystadenocarcinoma)	Invasive		+ 3/6
39	No	Female	White	+		52				Breast, left	Intraductal / infiltrating ductal carcinoma	Invasive
40	No	Female	White	+		35				Breast, left	Intraductal / infiltrating ductal carcinoma	Invasive
41	No	Female	White	+		45				Breast, left, right	Intraductal / infiltrating ductal carcinoma	In-situ, Invasive		+ 4/16
42	No	Female	White	+		35				Breast, left	Intraductal / infiltrating ductal carcinoma, Adenocarcinoma (Cystadenocarcinoma)	In-situ, Invasive
43	No	Female	White	+		39	+	+	-	Breast, left, right	Intraductal / infiltrating ductal carcinoma, Carcinoma, not specified	Invasive	Grade III	+ 8/13
44	No	Female	White	+		76	+	-		Breast, not specified	Carcinoma, not specified	Invasive	Grade II	+ 1/23
45	No	Female	White	+		39				Breast, right	Intraductal and infiltrating ductal carcinoma (both present)	Invasive	Grade II	+
46	No	Female	White	+		40				Breast, right	Lobular carcinoma	Invasive
47	No	Female	White	+		44				Breast, left	Intraductal and infiltrating ductal carcinoma (both present), Lobular and infiltrating ductal carcinoma (both present)	Invasive
48	No	Female	White	+		60				Breast, right	Intraductal / infiltrating ductal carcinoma	Invasive
49	No	Female	White	+		62				Breast, left	Intraductal / infiltrating ductal carcinoma	Invasive
50	No	Female	White	+		29	+	-		Breast, right	Adenocarcinoma (Cystadenocarcinoma)	Invasive		+ 1/22
51	No	Female	White	+		38				Breast, right	Intraductal / infiltrating ductal carcinoma	Invasive
52	No	Female	White	+		61				Breast, left	Intraductal and infiltrating ductal carcinoma (both present)	Invasive	Grade II	- 0/7
53	No	Female	White	+		52				Breast, left	Intraductal / infiltrating ductal carcinoma	Invasive
54	No	Female	White	+		43				Breast, right	Carcinoma, not specified	Invasive
55	No	Female	White	+		37				Breast, not specified	Carcinoma, not specified	Invasive
56	No	Female	White	+		31				Breast, left	Intraductal / infiltrating ductal carcinoma	Invasive
57	No	Female	White	+		57				Breast, left	Carcinoma, not specified	Invasive
58	No	Female	White	+		42				Breast, right	Intraductal / infiltrating ductal carcinoma	Invasive
59	No	Female	White	+		48				Breast, right	Adenocarcinoma (Cystadenocarcinoma)	Invasive	Grade III	+ 1/5
60	No	Female	White	+		40				Breast, right	Intraductal / infiltrating ductal carcinoma	In-situ
61	No	Female	White	+		66	+	+	+	Breast, right	Intraductal / infiltrating ductal carcinoma	In-situ	High Grade	- 2/2, - 5/5
62	No	Female	White	+		51				Breast, left	Lobular and infiltrating ductal carcinoma (both present)	Invasive		- 28/28
63	No	Female	White	+		55				Breast, left, right	Carcinoma, not specified	Invasive
64	No	Female	White	+		73	-	-		Breast, right	Lobular and infiltrating ductal carcinoma (both present)	Invasive		- 14/14
65	Yes	Female	White	+	+	52				Ovary	Carcinoma, not specified	Invasive
66	Yes	Female	White	+	+	58				Ovary, Bilateral	Carcinoma, not specified	Invasive	High Grade	- 3/3
67	Yes	Female	White	+	+	53				Fallopian tube	Carcinoma, not specified	Invasive
68	Yes	Female	White	+	+	53				Ovary	Carcinoma, not specified	Invasive	Grade I
69	Yes	Female	White	+		53	+	+	-	Breast	Ductual Carcinoma	Invasive
70	Yes	Female	White	+		47	+	+	-	Breast	Ductual Carcinoma	Invasive
71	Yes	Female	White	+		55	+	+		Breast	Ductual Carcinoma	Invasive
72	Yes	Female	White	+		65	+	-	-	Breast	Ductual Carcinoma	Invasive
73	Yes	Female	White	+		59	+	+	+	Breast	Mucinous Type
74	Yes	Female	White	+		50	+	+	+	Breast	Lobular Carcinoma	Invasive
75	Yes	Female	White	+		60	+	+		Breast	Ductual Carcinoma	Invasive
76	Yes	Female	White	+		49	+	+		Breast	Ductual Carcinoma	Invasive
77	Yes	Female	White	+		46	+	+	-	Breast	Ductual Carcinoma	Invasive
78	Yes	Female	White	+		38	-	-	-	Breast	Ductual Carcinoma	Invasive
79	Yes	Female	White	+		49	+	+	-	Breast	Ductual Carcinoma	Invasive
80	Yes	Female	White	+		48	+	+		Breast	Ductual Carcinoma	In-situ
81	Yes	Female	White	+		58				Breast
82	Yes	Female	White	+		74				Breast	Ductual Carcinoma	Invasive
83	Yes	Female	White	+		34			-	Breast	Ductual Carcinoma	Invasive
84	Yes	Female	White	+		44				Breast
85	Yes	Female	White	+		33	-	-	-	Breast	Ductual Carcinoma	Invasive
86	Yes	Female	White	+		47	+	+	-	Breast	Ductual Carcinoma	Invasive
87	Yes	Female	White	+		50	+	-	+	Breast	Ductual Carcinoma	Invasive
88	Yes	Female	White	+		56	-		+	Breast	Ductual Carcinoma	Invasive
89	Yes	Female	White	+		60	-			Breast	Ductual Carcinoma	Invasive
Breast cancer unaffected carriers						Current age
90	No	Female	White	-		68
91	No	Female	White	-		55
92	No	Female	White	-		54
93	No	Female	White	-		51
94	No	Female	White	-
95	No	Female	White	-		85
96	No	Female	White	-		79
97	No	Female	White	-		45
98	No	Female	White	-		59
99	No	Female	White	-		78
100	No	Female	White	-		90
